# Supplementary material for: Exosome-related protein CRABP2 is upregulated in ovarian carcinoma and enhances cell proliferation
Source: Discov Oncol. 2022 May 16;13:33. doi: 10.1007/s12672-022-00492-3 (PMC9110584; doi:10.1007/s12672-022-00492-3)
Supplement: Supplementary file 1 — Additional file 1. The differentially expressed genes were identified in three cohort studies by a meta-analysis. [file 12672_2022_492_MOESM1_ESM.csv]

EntrezID	Name	CombinedES	Pval
834	CASP1	2.0505	0
7035	TFPI	2.0792	0
80789	INTS5	-2.3622	0
55086	CXorf57	4.3262	0
445	ASS1	-2.0047	0
80323	CCDC68	3.8023	0
55765	C1orf106	-2.1505	0
5701	PSMC2	2.2125	0
54741	LEPROT	2.0388	0
2627	GATA6	2.8167	0
146909	KIF18B	-1.9253	0
7436	VLDLR	2.1935	0
79977	GRHL2	-2.1781	0
7769	ZNF226	2.4347	0
8418	CMAHP	2.7659	0
10211	FLOT1	-2.0153	0
25801	GCA	2.8732	0
4189	DNAJB9	2.1177	0
55355	HJURP	-2.1613	0
2202	EFEMP1	3.77	0
7096	TLR1	2.0294	0
6695	SPOCK1	5.1654	0
1382	CRABP2	-2.3576	0
3957	LGALS2	3.3455	0
10855	HPSE	2.2398	0
3075	CFH	2.7668	0
8671	SLC4A4	3.3039	0
54836	BSPRY	-1.9858	0
22871	NLGN1	1.9161	0
650	BMP2	3.2677	0
100133941	CD24	-2.2426	0
54463	FAM134B	2.8013	0
10810	WASF3	2.6108	0
1366	CLDN7	-2.3714	0
79921	TCEAL4	1.931	0
51566	ARMCX3	1.8797	0
2054	STX2	2.8134	0
2770	GNAI1	2.4489	0
54810	GIPC2	3.3811	0
3988	LIPA	2.2636	0
158747	MOSPD2	2.2821	0
23460	ABCA6	2.0003	0
55630	SLC39A4	-1.9448	0
10615	SPAG5	-1.9536	0
22913	RALY	-1.8498	0
54873	PALMD	2.1791	0
10520	ZNF211	2.0525	0
9585	KIF20B	-2.1434	0
9076	CLDN1	1.9286	0
7097	TLR2	2.263	0
84722	PSRC1	-1.8922	0
5573	PRKAR1A	2.3745	0
9882	TBC1D4	2.4114	0
3045	HBD	2.5606	0
8437	RASAL1	-1.8772	0
332	BIRC5	-1.8042	4.7468e-14
56255	TMX4	1.8172	4.7468e-14
7103	TSPAN8	1.8136	4.7468e-14
9920	KBTBD11	2.6438	9.3326e-14
8869	ST3GAL5	3.1356	1.2905e-13
9401	RECQL4	-1.785	1.2905e-13
1318	SLC31A2	3.8271	1.2905e-13
1356	CP	-1.7651	1.2905e-13
84898	PLXDC2	1.7667	1.2905e-13
4582	MUC1	-1.767	1.6686e-13
23640	HSPBP1	-1.7513	1.6686e-13
54539	NDUFB11	-1.7601	2.0546e-13
7351	UCP2	-1.731	2.4292e-13
7162	TPBG	2.7338	2.793e-13
58472	SQRDL	1.7407	4.2654e-13
5918	RARRES1	1.9522	4.2654e-13
9886	RHOBTB1	1.9879	4.5257e-13
6591	SNAI2	1.7442	4.5257e-13
11187	PKP3	-1.702	5.5063e-13
55038	CDCA4	-1.7202	5.5063e-13
6857	SYT1	2.4915	6.5206e-13
79804	NBLA00301	3.6377	6.7934e-13
23142	DCUN1D4	3.7638	1.2354e-12
54845	ESRP1	-2.5307	1.4637e-12
223117	SEMA3D	1.6834	1.7895e-12
7474	WNT5A	3.1014	2.1073e-12
7004	TEAD4	-1.6642	2.2831e-12
10098	TSPAN5	3.5961	2.5873e-12
6252	RTN1	2.8204	2.9475e-12
2626	GATA4	1.8948	2.9475e-12
3964	LGALS8	4.5683	3.7776e-12
22920	KIFAP3	1.6667	3.924e-12
9749	PHACTR2	2.6764	4.0046e-12
220	ALDH1A3	2.7451	4.7948e-12
80086	TUBA4B	-1.6488	5.4451e-12
6839	SUV39H1	-1.7018	5.9298e-12
22827	PUF60	-2.109	5.9851e-12
5426	POLE	-1.6451	6.9568e-12
64397	ZFP106	2.3087	8.2594e-12
5090	PBX3	2.2701	8.9839e-12
6038	RNASE4	3.5412	9.5212e-12
623	BDKRB1	3.171	1.0558e-11
64762	FAM59A	1.8192	1.1659e-11
56898	BDH2	2.9056	1.2125e-11
1981	EIF4G1	-1.6228	1.2279e-11
3554	IL1R1	1.5918	1.2539e-11
63943	FKBPL	-1.6373	1.2578e-11
8914	TIMELESS	-1.5974	1.6278e-11
7107	GPR137B	2.9979	2.5625e-11
8438	RAD54L	-1.5959	2.5722e-11
6662	SOX9	-1.5708	2.831e-11
9839	ZEB2	1.5925	3.1134e-11
2122	MECOM	-1.6044	3.2094e-11
3714	JAG2	-1.5739	3.2305e-11
9060	PAPSS2	3.0468	3.3558e-11
6628	SNRPB	-1.624	3.3558e-11
9837	GINS1	-1.6767	3.3677e-11
1687	DFNA5	6.1494	3.4816e-11
3572	IL6ST	2.7941	3.5477e-11
9455	HOMER2	-1.6468	4.8264e-11
55068	ENOX1	2.1666	5.4564e-11
400451	FAM174B	-1.5569	5.9675e-11
4217	MAP3K5	1.5415	6.1969e-11
79065	ATG9A	-1.5597	7.2692e-11
51363	CHST15	2.5864	9.3744e-11
7264	TSTA3	-1.5229	9.5267e-11
64850	AGXT2L1	1.5197	1.1439e-10
51015	ISOC1	2.207	1.3531e-10
6199	RPS6KB2	-1.5324	1.3821e-10
58516	FAM60A	-1.543	1.4497e-10
7025	NR2F1	2.635	1.5118e-10
5326	PLAGL2	-1.5209	1.7147e-10
2824	GPM6B	-1.517	1.7534e-10
80150	ASRGL1	-1.5044	1.8373e-10
54490	UGT2B28	-1.5042	1.8749e-10
9912	ARHGAP44	3.7463	1.9089e-10
25825	BACE2	-1.4963	1.9276e-10
11213	IRAK3	2.4111	2.0261e-10
79987	SVEP1	2.6849	2.5347e-10
3159	HMGA1	-2.0544	2.6036e-10
1104	RCC1	-1.577	2.8242e-10
3036	HAS1	3.1482	3.0576e-10
55667	DENND4C	1.5034	4.2392e-10
1365	CLDN3	-2.2396	4.7562e-10
1519	CTSO	2.2373	5.065e-10
5097	PCDH1	-1.4908	5.1868e-10
285	ANGPT2	-1.47	5.4206e-10
6372	CXCL6	1.8963	5.5781e-10
28969	BZW2	-1.4637	6.0479e-10
3912	LAMB1	1.7269	6.6554e-10
55812	SPATA7	2.2123	7.2201e-10
9600	PITPNM1	-1.4661	7.2201e-10
1152	CKB	-1.4622	7.5231e-10
54478	FAM64A	-1.6169	8.4425e-10
54970	TTC12	1.9706	1.001e-09
4744	NEFH	2.2929	1.0184e-09
3429	IFI27	-1.4515	1.0184e-09
185	AGTR1	2.309	1.0184e-09
1200	TPP1	2.0241	1.0184e-09
9320	TRIP12	1.4403	1.0246e-09
1112	FOXN3	1.4386	1.194e-09
55722	CEP72	-1.4357	1.3605e-09
7852	CXCR4	-1.4231	1.3875e-09
1387	CREBBP	1.43	1.4475e-09
9636	ISG15	-1.4201	1.5493e-09
1389	CREBL2	3.3993	1.5655e-09
2941	GSTA4	1.6574	1.6277e-09
10683	DLL3	-1.4269	1.7725e-09
10045	SH2D3A	-1.418	1.8438e-09
54994	C20orf11	-1.4141	1.9386e-09
56062	KLHL4	1.4353	2.1093e-09
5347	PLK1	-1.4093	2.3443e-09
9755	TBKBP1	-1.4232	2.4985e-09
5127	CDK16	-1.701	2.6016e-09
3290	HSD11B1	1.4175	2.6314e-09
9444	QKI	1.4233	3.0301e-09
54361	WNT4	1.4143	3.0585e-09
1468	SLC25A10	-1.3994	3.1978e-09
219699	UNC5B	-1.385	3.7422e-09
2791	GNG11	2.9175	3.8061e-09
5909	RAP1GAP	-1.3972	3.9452e-09
51278	IER5	1.3899	4.5694e-09
58189	WFDC1	-1.4018	4.9047e-09
474170	LRRC37A2	1.7829	5.0052e-09
4675	NAP1L3	4.5332	5.0194e-09
23683	PRKD3	2.1803	5.0194e-09
11201	POLI	2.4099	5.2058e-09
5783	PTPN13	2.2212	6.2716e-09
11041	B3GNT1	1.3933	6.5342e-09
84263	HSDL2	2.7194	6.8444e-09
7317	UBA1	-1.5827	7.4658e-09
857	CAV1	2.6588	8.0079e-09
25816	TNFAIP8	1.7957	8.1077e-09
79841	AGBL2	1.3573	8.1392e-09
7430	EZR	3.3342	8.2459e-09
54976	C20orf27	-1.3545	8.3733e-09
10568	SLC34A2	-1.3596	9.0199e-09
23566	LPAR3	-1.3623	9.0199e-09
10512	SEMA3C	2.0914	9.0917e-09
1119	CHKA	-1.3584	9.9419e-09
24148	PRPF6	-1.4731	1.1971e-08
10053	AP1M2	-1.3416	1.3061e-08
5653	KLK6	-1.5542	1.4126e-08
128872	HMGB3P1	-1.3483	1.5396e-08
116372	LYPD1	-1.3336	1.5617e-08
26504	CNNM4	-1.3409	1.6488e-08
3579	CXCR2	1.742	1.7301e-08
154	ADRB2	1.334	1.8894e-08
9077	DIRAS3	4.1452	2.2176e-08
11033	ADAP1	-1.4082	2.9168e-08
196740	VSTM4	1.3315	2.9871e-08
9369	NRXN3	2.0151	3.2104e-08
4171	MCM2	-1.8715	3.2628e-08
5584	PRKCI	-1.3022	3.8173e-08
4246	SCGB2A1	-1.2955	3.8485e-08
7482	WNT2B	7.384	3.8708e-08
9338	TCEAL1	2.1313	4.1346e-08
7412	VCAM1	1.3078	4.1346e-08
9632	SEC24C	-1.2934	4.1346e-08
9914	ATP2C2	-1.3159	4.548e-08
10555	AGPAT2	-1.785	6.0417e-08
5580	PRKCD	-1.3491	6.0417e-08
29107	NXT1	-1.2935	6.1045e-08
10659	CELF2	3.9169	6.2027e-08
201229	C17orf108	1.3039	6.2284e-08
191	AHCY	-1.2823	6.3077e-08
23127	GLT25D2	1.362	6.3181e-08
3080	CFHR2	2.3159	6.7987e-08
6819	SULT1C2	-1.2895	6.8278e-08
9658	ZNF516	1.2784	6.8947e-08
55790	CSGALNACT1	3.6252	7.0918e-08
9765	ZFYVE16	1.7863	7.1746e-08
51084	CRYL1	2.3781	7.3583e-08
5646	PRSS3	-1.2743	7.5946e-08
26136	TES	-1.2773	8.1728e-08
10346	TRIM22	1.4932	9.7584e-08
6767	ST13	1.9196	1.0567e-07
5744	PTHLH	1.7138	1.0728e-07
3625	INHBB	-1.2537	1.0781e-07
10922	FASTK	-1.2676	1.0921e-07
9640	ZNF592	-1.2577	1.1217e-07
460	ASTN1	1.7942	1.1371e-07
1952	CELSR2	-1.2749	1.1491e-07
55294	FBXW7	1.3761	1.1502e-07
6541	SLC7A1	-1.2637	1.1502e-07
5532	PPP3CB	1.4903	1.1502e-07
1643	DDB2	1.2716	1.2556e-07
2650	GCNT1	2.8371	1.2694e-07
2099	ESR1	-1.2617	1.2865e-07
221061	FAM171A1	-1.7146	1.3085e-07
2120	ETV6	-1.2511	1.3629e-07
29923	HILPDA	-1.2558	1.368e-07
9208	LRRFIP1	1.9536	1.4738e-07
28974	C19orf53	-1.3203	1.4738e-07
25984	KRT23	-1.249	1.4738e-07
64321	SOX17	-2.2677	1.6125e-07
784	CACNB3	1.2524	1.7475e-07
7259	TSPYL1	2.7236	1.7803e-07
6271	S100A1	-1.3878	1.7838e-07
57402	S100A14	-1.2364	1.8472e-07
9156	EXO1	-1.242	1.9188e-07
51309	ARMCX1	4.0002	1.9517e-07
2585	GALK2	1.9794	2.1373e-07
7422	VEGFA	-1.2315	2.1859e-07
5311	PKD2	3.0391	2.2883e-07
23192	ATG4B	-1.2353	2.4044e-07
1802	DPH2	-1.2466	2.4689e-07
23335	WDR7	2.8417	2.4708e-07
57205	ATP10D	4.8116	2.4708e-07
4688	NCF2	1.6297	2.4845e-07
406	ARNTL	2.3743	2.6595e-07
57608	KIAA1462	1.2301	2.988e-07
10314	LANCL1	1.8345	3.1391e-07
50700	RDH8	-1.2193	3.1686e-07
9043	SPAG9	3.3468	3.1689e-07
3717	JAK2	1.6072	3.2799e-07
26001	RNF167	-1.368	3.2906e-07
29899	GPSM2	-1.9716	3.3204e-07
540	ATP7B	2.1685	3.3664e-07
3223	HOXC6	3.088	3.3701e-07
11082	ESM1	-1.2151	3.4471e-07
316	AOX1	4.5349	3.4577e-07
3739	KCNA4	2.4095	3.486e-07
79629	OCEL1	-1.2107	3.655e-07
55138	FAM90A1	-1.2078	3.8858e-07
4600	MX2	-1.2169	4.2142e-07
6319	SCD	-1.1994	4.2523e-07
1789	DNMT3B	-1.2131	4.2868e-07
181	AGRP	-1.2961	4.401e-07
10418	SPON1	-1.2085	4.4592e-07
3017	HIST1H2BD	-1.436	4.4592e-07
2821	GPI	-1.1936	4.5886e-07
253982	ASPHD1	1.5893	4.6148e-07
51564	HDAC7	-1.2157	4.7963e-07
8615	USO1	1.6278	4.8035e-07
521	ATP5I	-1.1967	4.9791e-07
64577	ALDH8A1	1.1933	5.0209e-07
728392	LOC728392	2.6528	5.0965e-07
10421	CD2BP2	1.4134	5.2698e-07
4610	MYCL1	-1.1926	5.455e-07
6196	RPS6KA2	1.1919	5.6369e-07
11202	KLK8	-1.7751	5.6473e-07
5092	PCBD1	-1.1877	5.6473e-07
54512	EXOSC4	-1.4647	5.6473e-07
7188	TRAF5	1.9248	5.6473e-07
11221	DUSP10	-1.1847	5.7195e-07
4199	ME1	3.6874	6.4699e-07
4734	NEDD4	1.6711	6.8367e-07
78998	C8orf51	-1.732	6.8772e-07
5050	PAFAH1B3	-1.1805	6.9048e-07
3012	HIST1H2AE	-1.1773	7.3942e-07
22918	CD93	-1.1718	7.7312e-07
308	ANXA5	2.7764	8.0928e-07
7485	WRB	2.836	8.1737e-07
80114	BICC1	3.7002	8.1737e-07
27134	TJP3	-1.1747	8.7993e-07
11010	GLIPR1	2.0465	9.1587e-07
100288570	LOC100288570	-1.4639	9.5888e-07
5627	PROS1	2.9801	9.9063e-07
79679	VTCN1	-1.1651	9.9828e-07
55544	RBM38	-1.1645	1.0648e-06
9601	PDIA4	-1.5024	1.0889e-06
11184	MAP4K1	-1.1579	1.1111e-06
26298	EHF	-1.1675	1.1541e-06
55636	CHD7	-1.1743	1.1564e-06
10942	PRSS21	-1.1589	1.1681e-06
55556	ENOSF1	1.4977	1.1702e-06
10256	CNKSR1	-1.1574	1.2037e-06
10200	MPHOSPH6	2.5769	1.2311e-06
79075	DSCC1	-1.1552	1.3441e-06
25987	TSKU	-1.1516	1.3578e-06
8875	VNN2	1.6868	1.3826e-06
51460	SFMBT1	-1.2439	1.4612e-06
55039	TRMT12	-1.1513	1.4612e-06
9867	PJA2	2.1118	1.4969e-06
9080	CLDN9	-1.2441	1.5469e-06
57718	PPP4R4	1.3732	1.6015e-06
7639	ZNF85	-1.1485	1.6514e-06
9894	TELO2	-1.453	1.6515e-06
9896	FIG4	1.3388	1.6524e-06
11130	ZWINT	-1.5151	1.7206e-06
7804	LRP8	-1.143	1.721e-06
11211	FZD10	-1.1389	1.8125e-06
641	BLM	-1.1372	1.8533e-06
100131825	LOC100131825	-1.1549	1.8825e-06
2746	GLUD1	-1.1375	1.8826e-06
3149	HMGB3	-1.7019	1.8862e-06
5834	PYGB	-1.1409	1.8943e-06
80736	SLC44A4	-1.5031	1.9086e-06
4001	LMNB1	-1.2495	1.9343e-06
5587	PRKD1	2.0418	1.9409e-06
27173	SLC39A1	-1.9895	2.0054e-06
1163	CKS1B	-1.7719	2.0207e-06
23532	PRAME	-1.1282	2.036e-06
55745	MUDENG	1.1313	2.0406e-06
7849	PAX8	-1.6166	2.2108e-06
1907	EDN2	-1.1362	2.2203e-06
10212	DDX39A	-1.1282	2.4345e-06
4692	NDN	2.5583	2.6519e-06
9580	SOX13	-1.6334	2.6519e-06
9467	SH3BP5	2.2804	2.6519e-06
5447	POR	-1.6337	2.6706e-06
5650	KLK7	-1.1224	2.6854e-06
4072	EPCAM	-2.2203	2.6939e-06
307	ANXA4	1.8197	2.7367e-06
6954	TCP11	-1.1275	2.7367e-06
7083	TK1	-1.5426	2.7529e-06
2879	GPX4	-1.1125	2.815e-06
5746	PTH2R	-1.1193	2.8301e-06
81622	UNC93B1	-1.2375	2.8301e-06
13	AADAC	1.5983	2.9884e-06
7456	WIPF1	1.1144	2.9939e-06
2059	EPS8	2.2495	3.0698e-06
55325	UFSP2	3.5628	3.2211e-06
22902	RUFY3	2.2755	3.3049e-06
10384	BTN3A3	1.6144	3.405e-06
57151	LYZL6	-1.1141	3.4428e-06
4650	MYO9B	-1.1161	3.4438e-06
10953	TOMM34	-1.4593	3.4438e-06
5645	PRSS2	-1.1057	3.4907e-06
10653	SPINT2	-1.5725	3.5124e-06
8547	FCN3	-1.1116	3.5304e-06
8817	FGF18	-1.1066	3.5939e-06
127544	RNF19B	-1.8671	3.7182e-06
4240	MFGE8	-1.2776	3.7192e-06
54981	C9orf95	1.26	3.7192e-06
3908	LAMA2	1.8487	4.0136e-06
27094	KCNMB3	-1.1122	4.0303e-06
54918	CMTM6	-1.1057	4.0303e-06
55905	RNF114	-1.1026	4.1151e-06
2050	EPHB4	-1.1013	4.1896e-06
2321	FLT1	-1.0931	4.2375e-06
2139	EYA2	-1.1074	4.36e-06
79658	ARHGAP10	1.2885	4.3701e-06
2146	EZH2	-1.2802	4.3701e-06
1534	CYB561	-1.2392	4.4601e-06
160518	DENND5B	1.4532	4.5584e-06
25901	CCDC28A	2.7437	4.6506e-06
93436	ARMC6	-1.471	4.9561e-06
2705	GJB1	-1.0857	5.0062e-06
8707	B3GALT2	2.7272	5.0718e-06
7993	UBXN8	1.0973	5.0774e-06
5305	PIP4K2A	2.1013	5.184e-06
4602	MYB	-1.0907	5.2382e-06
10457	GPNMB	1.091	5.3356e-06
79868	ALG13	1.8582	5.4738e-06
4316	MMP7	-1.0848	5.544e-06
79895	ATP8B4	1.1007	5.5599e-06
2589	GALNT1	1.0871	5.6472e-06
4121	MAN1A1	1.6078	5.707e-06
26959	HBP1	1.3858	5.7156e-06
51497	TH1L	-1.0875	5.8013e-06
25834	MGAT4C	1.2711	5.8146e-06
4294	MAP3K10	-1.2245	5.9386e-06
11226	GALNT6	-1.6257	6.1284e-06
1808	DPYSL2	2.0051	6.1739e-06
23446	SLC44A1	2.1648	6.2697e-06
5367	PMCH	-1.1394	6.3446e-06
51146	A4GNT	-1.0821	6.5656e-06
56935	C11orf75	1.4413	7.2273e-06
51077	FCF1	1.8224	7.3856e-06
1671	DEFA6	-1.0832	7.4237e-06
55615	PRR5	-1.0694	7.4513e-06
2302	FOXJ1	-1.075	7.5817e-06
25805	BAMBI	3.7878	7.5914e-06
55267	C22orf26	-1.1756	7.6053e-06
3476	IGBP1	1.4632	7.6053e-06
6513	SLC2A1	-1.4289	7.8793e-06
11040	PIM2	-1.0668	8.0568e-06
51366	UBR5	-1.082	8.1725e-06
11012	KLK11	1.466	8.1725e-06
5996	RGS1	-1.0724	8.3211e-06
79443	FYCO1	2.6749	8.3211e-06
123	PLIN2	2.1998	8.355e-06
64714	PDIA2	1.078	8.5617e-06
10391	CORO2B	2.4158	8.5617e-06
85236	HIST1H2BK	-1.0611	8.7971e-06
5591	PRKDC	-1.0703	8.8356e-06
10924	SMPDL3A	2.0992	9.1196e-06
2560	GABRB1	1.4465	9.1706e-06
27339	PRPF19	-1.0617	9.6251e-06
57379	AICDA	-1.4052	9.9429e-06
7130	TNFAIP6	-1.0582	1.0124e-05
7272	TTK	-1.6232	1.0308e-05
894	CCND2	2.0384	1.0323e-05
92815	HIST3H2A	-1.0608	1.0437e-05
283	ANG	2.819	1.0943e-05
2801	GOLGA2	-1.0588	1.0962e-05
23111	SPG20	1.8476	1.1009e-05
23158	TBC1D9	2.0818	1.1009e-05
6253	RTN2	-1.5669	1.1383e-05
8349	HIST2H2BE	-1.0561	1.1383e-05
6322	SCML1	1.4788	1.1569e-05
790	CAD	-1.055	1.1647e-05
1537	CYC1	-1.0565	1.186e-05
2348	FOLR1	-1.7627	1.186e-05
222	ALDH3B2	-1.048	1.1933e-05
1364	CLDN4	-2.1654	1.1961e-05
168544	ZNF467	-1.0454	1.202e-05
23317	DNAJC13	1.9035	1.2272e-05
55651	NHP2	-1.0546	1.2272e-05
28984	RGCC	-1.2903	1.2632e-05
8809	IL18R1	1.5319	1.2758e-05
5976	UPF1	-1.1055	1.2939e-05
2041	EPHA1	-1.0468	1.3087e-05
2697	GJA1	1.457	1.3389e-05
306	ANXA3	2.6432	1.3547e-05
10616	RBCK1	-1.048	1.3674e-05
2690	GHR	3.3858	1.4092e-05
26205	GMEB2	-1.3078	1.4092e-05
5832	ALDH18A1	-1.3054	1.4198e-05
1999	ELF3	-1.7226	1.4429e-05
525	ATP6V1B1	-1.1141	1.4471e-05
79814	AGMAT	-1.3938	1.4821e-05
51442	VGLL1	-1.0424	1.4821e-05
55512	SMPD3	3.2508	1.5523e-05
23601	CLEC5A	-1.037	1.6108e-05
3728	JUP	-2.1367	1.6634e-05
6000	RGS7	1.0442	1.6634e-05
1029	CDKN2A	-1.0297	1.6885e-05
57493	HEG1	3.116	1.7276e-05
947	CD34	-1.0288	1.7584e-05
51569	UFM1	1.8456	1.8086e-05
9088	PKMYT1	-1.8912	1.8345e-05
7186	TRAF2	-1.0281	1.8474e-05
7434	VIPR2	1.0407	1.8927e-05
2810	SFN	-1.0324	1.9713e-05
10018	BCL2L11	-1.0832	1.9852e-05
652	BMP4	1.8614	2.0179e-05
11170	FAM107A	-1.0213	2.0701e-05
25898	RCHY1	1.8628	2.1173e-05
4055	LTBR	-1.6249	2.1499e-05
8484	GALR3	-1.3896	2.1649e-05
1488	CTBP2	-1.0331	2.1736e-05
9717	SEC14L5	-1.0218	2.1805e-05
8910	SGCE	1.526	2.189e-05
142	PARP1	-1.1065	2.189e-05
5251	PHEX	-1.4711	2.189e-05
11274	USP18	-1.0201	2.2313e-05
10686	CLDN16	-1.016	2.2961e-05
23338	PHF15	1.2629	2.3302e-05
8733	GPAA1	-1.4299	2.4363e-05
23479	ISCU	1.3148	2.4925e-05
6696	SPP1	-1.0269	2.4956e-05
10238	DCAF7	-1.012	2.4956e-05
55757	UGGT2	1.3994	2.6099e-05
51691	NAA38	-1.0082	2.6813e-05
445347	TARP	-1.2956	2.6964e-05
63929	XPNPEP3	-1.0088	2.7324e-05
10723	SLC12A7	-1.0183	2.7372e-05
7075	TIE1	-1.0089	2.7372e-05
10129	FRY	1.3946	2.7461e-05
4939	OAS2	-1.0193	2.7461e-05
54960	GEMIN8	1.5166	2.7516e-05
80264	ZNF430	-1.3018	2.8294e-05
6182	MRPL12	-1.59	2.8462e-05
10644	IGF2BP2	-1.0105	2.8816e-05
7153	TOP2A	-1.382	2.9171e-05
4118	MAL	-1.0031	2.9171e-05
23461	ABCA5	3.0823	3.012e-05
3783	KCNN4	-0.99957	3.012e-05
100506759	OR7E37P	-1.2398	3.0558e-05
79939	SLC35E1	-1.4142	3.0845e-05
25833	POU2F3	-1.0022	3.1161e-05
25818	KLK5	-0.99898	3.1237e-05
776	CACNA1D	-1.0011	3.3161e-05
5793	PTPRG	-1.0022	3.335e-05
10647	SCGB1D2	-0.99548	3.3379e-05
80045	GPR157	-0.99569	3.3494e-05
10755	GIPC1	-1.4382	3.3594e-05
26037	SIPA1L1	0.99815	3.4561e-05
7504	XK	-1.0017	3.4608e-05
79931	TNIP3	-1.008	3.4608e-05
140597	TCEAL2	5.6971	3.5632e-05
388796	LOC388796	-1.3494	3.6894e-05
408	ARRB1	1.4436	3.7425e-05
55859	BEX1	1.2448	3.7429e-05
64699	TMPRSS3	-1.0506	3.7779e-05
4237	MFAP2	-1.0915	3.7779e-05
54149	C21orf91	-0.99448	3.9372e-05
7360	UGP2	2.6663	3.9387e-05
9781	RNF144A	-1.0048	3.9661e-05
55723	ASF1B	-1.5691	3.9661e-05
1672	DEFB1	-0.98513	4.0379e-05
6447	SCG5	2.1777	4.0841e-05
51268	PIPOX	-0.99644	4.116e-05
23414	ZFPM2	2.0934	4.2225e-05
100126791	EGOT	1.3837	4.2225e-05
1063	CENPF	-1.2843	4.2225e-05
10263	CDK2AP2	-1.2231	4.224e-05
64344	HIF3A	-0.99194	4.5238e-05
5029	P2RY2	-1.0455	4.5628e-05
1666	DECR1	1.2186	4.5822e-05
81693	AMN	-1.2839	4.5931e-05
5210	PFKFB4	-0.99214	4.6027e-05
55686	MREG	-1.0544	4.6561e-05
54929	TMEM161A	-1.5966	4.7243e-05
6932	TCF7	-1.0236	4.8044e-05
6908	TBP	1.8502	4.927e-05
8607	RUVBL1	-1.185	4.927e-05
9633	MTL5	-0.97935	4.9951e-05
8727	CTNNAL1	2.1333	5.014e-05
4907	NT5E	2.646	5.0236e-05
79770	TXNDC15	2.3435	5.1203e-05
683	BST1	2.0341	5.2184e-05
7508	XPC	1.2552	5.3186e-05
79736	TEFM	2.2038	5.3186e-05
7476	WNT7A	-0.98235	5.3312e-05
84705	GTPBP3	-1.3791	5.3649e-05
79885	HDAC11	-0.9808	5.3997e-05
382	ARF6	-1.6153	5.4528e-05
80310	PDGFD	3.1302	5.5013e-05
701	BUB1B	-1.6406	5.5199e-05
2006	ELN	-0.97202	5.6478e-05
2352	FOLR3	-0.97437	5.8647e-05
54069	MIS18A	-1.0761	5.8733e-05
83696	TRAPPC9	-1.0618	6.0408e-05
64757	MARC1	-1.5965	6.165e-05
10175	CNIH	1.5617	6.2147e-05
5266	PI3	-0.96995	6.2174e-05
567	B2M	0.96695	6.4351e-05
10460	TACC3	-1.3328	6.484e-05
94025	MUC16	-0.97371	6.4938e-05
2645	GCK	-0.96115	6.4963e-05
10933	MORF4L1	1.3362	6.5108e-05
56925	LXN	4.5067	6.5553e-05
8694	DGAT1	-0.97094	6.7248e-05
79796	ALG9	0.96713	7.0243e-05
283638	KIAA0284	-0.96657	7.0328e-05
23089	PEG10	-0.96181	7.0647e-05
9569	GTF2IRD1	-1.5261	7.0647e-05
8317	CDC7	-0.96593	7.0954e-05
8503	PIK3R3	-0.9681	7.4262e-05
81931	ZNF93	-1.4889	7.7208e-05
8850	KAT2B	2.5389	7.7486e-05
29127	RACGAP1	-1.4162	7.7639e-05
3606	IL18	3.634	7.8e-05
663	BNIP2	1.6603	7.818e-05
187	APLNR	-0.96077	7.818e-05
5069	PAPPA	1.823	7.8373e-05
4258	MGST2	-0.95964	7.9663e-05
83461	CDCA3	-0.95789	7.9975e-05
8968	HIST1H3F	-0.9598	8.1732e-05
3628	INPP1	1.9458	8.4813e-05
79901	CYBRD1	2.2506	8.4813e-05
57171	DOLPP1	-0.96218	8.5978e-05
10599	SLCO1B1	-1.0365	8.7485e-05
84296	GINS4	-1.1306	8.7939e-05
51512	GTSE1	-1.3233	8.8144e-05
3886	KRT35	-0.9714	8.897e-05
5577	PRKAR2B	2.2686	8.9316e-05
3600	IL15	1.6041	9.0139e-05
80142	PTGES2	-0.99942	9.2248e-05
991	CDC20	-1.4645	9.3711e-05
10667	FARS2	1.2534	9.4636e-05
767	CA8	-0.9558	9.5796e-05
3856	KRT8	-0.9443	9.7571e-05
6249	CLIP1	0.94136	9.8752e-05
55621	TRMT1	-0.94535	9.9045e-05
645	BLVRB	1.2251	9.9202e-05
376267	RAB15	-0.94923	9.987e-05
200081	TXLNA	-0.94418	0.00010033
404093	CUEDC1	-0.95314	0.00010059
9860	LRIG2	-0.95272	0.00010144
10979	FERMT2	1.2644	0.00010165
10424	PGRMC2	2.5064	0.00010524
4162	MCAM	-1.1542	0.00010524
79007	DBNDD1	-0.94014	0.00010524
25948	KBTBD2	1.714	0.00010563
56892	C8orf4	-0.93938	0.00010603
11339	OIP5	-1.3314	0.00010679
23555	TSPAN15	-1.8359	0.00010702
10769	PLK2	0.94253	0.00010702
9071	CLDN10	-0.97779	0.00010832
4052	LTBP1	-0.94027	0.0001101
80162	ATHL1	-0.9344	0.00011344
11124	FAF1	-0.93557	0.00011512
51203	NUSAP1	-1.5844	0.00011512
2241	FER	2.3972	0.00011686
80012	PHC3	-0.93907	0.00011713
6604	SMARCD3	0.93376	0.0001175
14	AAMP	-1.8511	0.00011928
10803	CCR9	-0.93938	0.00012203
9679	FAM53B	-1.0184	0.00012236
10819	OR7E14P	-0.93906	0.00012259
51557	LGSN	-0.93464	0.00012306
26112	CCDC69	1.7998	0.00012359
5652	PRSS8	-1.7549	0.00012363
6273	S100A2	-1.1288	0.00012384
7165	TPD52L2	-1.3983	0.0001239
3978	LIG1	-0.96526	0.0001241
80205	CHD9	1.6281	0.0001253
51280	GOLM1	1.7347	0.00012683
6376	CX3CL1	-1.385	0.00012767
6004	RGS16	-1.0681	0.00013666
9592	IER2	-0.93896	0.00013666
4881	NPR1	-0.92773	0.00013666
1297	COL9A1	-0.92775	0.00013926
5355	PLP2	0.93416	0.00013945
2542	SLC37A4	-0.92469	0.00013948
60672	MIIP	-1.6132	0.00013996
547	KIF1A	-0.92431	0.00013996
7220	TRPC1	3.6175	0.000141
4128	MAOA	2.4022	0.000141
389136	VGLL3	3.6099	0.00014284
64110	MAGEF1	-1.2737	0.00014285
64781	CERK	2.0589	0.00014515
29123	ANKRD11	0.92254	0.00014559
79154	DHRS11	-0.92565	0.00014718
1717	DHCR7	0.92519	0.00014794
3915	LAMC1	-0.92459	0.00015066
3934	LCN2	-1.0999	0.00015257
1345	COX6C	-1.3695	0.00015338
56967	C14orf132	1.1411	0.00015545
7754	ZNF204P	1.2424	0.00015965
11065	UBE2C	-1.8824	0.00016278
3007	HIST1H1D	-0.91982	0.00016306
1663	DDX11	-1.0997	0.00016307
138151	NACC2	1.714	0.00016315
1763	DNA2	-1.2464	0.00016522
6238	RRBP1	-1.106	0.00016631
79697	C14orf169	-0.99003	0.00016728
7368	UGT8	-1.1232	0.00016925
2581	GALC	2.9256	0.00016935
79156	PLEKHF1	-0.91211	0.00017212
3890	KRT84	-0.91382	0.00017231
55165	CEP55	-1.5665	0.0001732
79875	THSD4	-0.91228	0.00017485
259266	ASPM	-0.91774	0.00017668
7006	TEC	-0.91673	0.00017946
56271	BEX4	1.454	0.00017969
51642	MRPL48	-0.91268	0.00017996
1675	CFD	1.4405	0.00018015
1741	DLG3	-0.91688	0.0001802
84726	PRRC2B	-0.92101	0.00018097
1869	E2F1	-1.6137	0.00018139
5968	REG1B	-0.90832	0.00018231
2305	FOXM1	-1.5181	0.00018298
9665	KIAA0430	2.1318	0.00018471
7111	TMOD1	1.3548	0.00018471
51306	FAM13B	2.6716	0.00018502
6603	SMARCD2	-1.1914	0.00018502
4886	NPY1R	5.001	0.00018532
3306	HSPA2	2.4216	0.00018634
26063	DECR2	2.3632	0.00018646
50507	NOX4	-0.912	0.00018794
4222	MEOX1	-0.90629	0.00018794
64708	COPS7B	-1.3466	0.00019095
54386	TERF2IP	1.663	0.00019137
64359	NXN	-1.015	0.00019555
51020	HDDC2	1.3242	0.0001975
54894	RNF43	-0.91582	0.00019896
51295	ECSIT	-0.90337	0.00019909
29968	PSAT1	-1.4538	0.00020215
79953	SYNDIG1	-0.90582	0.00020215
1340	COX6B1	-1.0375	0.00020422
3574	IL7	0.95512	0.00020543
10525	HYOU1	-1.7262	0.00020575
10907	TXNL4A	-0.9069	0.00020859
79891	ZNF671	2.4862	0.00020871
6473	SHOX	-0.90055	0.00020892
774	CACNA1B	-0.90317	0.00020927
1363	CPE	2.3369	0.00021053
10797	MTHFD2	-1.6034	0.00021348
27175	TUBG2	1.5566	0.00021544
51329	ARL6IP4	-1.0432	0.00021626
253461	ZBTB38	1.2839	0.00021745
8439	NSMAF	2.1512	0.00022462
10635	RAD51AP1	-0.95629	0.00022558
3217	HOXB7	-0.90179	0.00022804
51102	MECR	-0.9014	0.00022842
9055	PRC1	-1.3681	0.00023473
23432	GPR161	-0.90472	0.0002374
274	BIN1	-0.89587	0.00024546
11045	UPK1A	-0.89685	0.00024598
79589	RNF128	4.4198	0.00024733
3696	ITGB8	-0.89712	0.00025328
10000	AKT3	2.4532	0.00025328
9768	KIAA0101	-1.4256	0.00025328
210	ALAD	2.2616	0.00025377
10351	ABCA8	3.0035	0.00025684
4674	NAP1L2	3.1133	0.0002574
22955	SCMH1	-1.182	0.00025846
9026	HIP1R	-1.2576	0.00025846
684	BST2	-0.89401	0.00026032
5020	OXT	-1.1626	0.00026108
6676	SPAG4	-0.88598	0.00026557
57111	RAB25	-0.89471	0.0002656
23136	EPB41L3	1.9401	0.00026572
2780	GNAT2	-0.89081	0.00026572
11080	DNAJB4	1.8937	0.00026898
56675	NRIP3	-0.89117	0.00026898
51621	KLF13	-0.88804	0.00026951
27072	VPS41	1.6688	0.00026993
9074	CLDN6	-0.8838	0.00027319
7980	TFPI2	2.5877	0.00027445
29842	TFCP2L1	-0.88833	0.00027462
6091	ROBO1	1.591	0.00027548
9508	ADAMTS3	2.9325	0.00027673
6944	VPS72	-1.134	0.00027673
4841	NONO	-1.1156	0.00028528
858	CAV2	2.9748	0.00028632
64102	TNMD	-0.89038	0.00028632
5031	P2RY6	-1.1721	0.0002873
5148	PDE6G	-0.89497	0.00028981
898	CCNE1	-1.2875	0.00029184
10293	TRAIP	-0.88807	0.00030267
8676	STX11	1.7509	0.00030663
7068	THRB	-0.87967	0.00030663
5995	RGR	-0.88969	0.00030667
837	CASP4	1.8494	0.00030772
8549	LGR5	-0.87878	0.00030941
7507	XPA	2.9381	0.00031069
3006	HIST1H1C	-1.0837	0.00031342
23254	KAZN	-0.88227	0.00031787
58495	OVOL2	-1.6843	0.00031999
6522	SLC4A2	-1.2259	0.00032099
818	CAMK2G	-1.3282	0.00033179
55647	RAB20	-0.88147	0.00033338
1902	LPAR1	1.1266	0.00033774
8704	B4GALT2	-1.2004	0.00034054
9671	WSCD2	-1.5847	0.00034618
140609	NEK7	1.9499	0.00034773
2065	ERBB3	-0.88704	0.00034773
7088	TLE1	-0.87284	0.00034773
80129	C6orf97	-1.1965	0.00034789
55022	PID1	1.3151	0.00034811
2180	ACSL1	1.714	0.00034979
5654	HTRA1	1.4283	0.00034979
1635	DCTD	1.7579	0.00035228
79581	SLC52A2	-1.8382	0.00035243
5616	PRKY	-0.87973	0.0003526
6642	SNX1	2.0979	0.00035803
10753	CAPN9	-0.87316	0.00036312
54910	SEMA4C	-1.4021	0.00036879
961	CD47	-0.87443	0.00036952
10412	NSA2	1.7913	0.00037091
3763	KCNJ6	-0.87291	0.00037091
51507	C20orf43	-0.87227	0.00037091
257	ALX3	-0.86752	0.00037122
6911	TBX6	-0.86746	0.0003719
1457	CSNK2A1	-0.87104	0.0003719
864	RUNX3	-0.86968	0.00038148
10095	ARPC1B	-0.94932	0.00038701
1536	CYBB	1.3982	0.00038848
2209	FCGR1A	-0.88549	0.00039641
5437	POLR2H	-1.3788	0.00039785
57101	ANO2	-0.86605	0.00039785
1462	VCAN	-0.86372	0.00039952
6812	STXBP1	1.8445	0.00039975
7138	TNNT1	-1.1243	0.00040347
347902	AMIGO2	2.0325	0.00040919
11067	C10orf10	-0.86461	0.000424
10051	SMC4	-1.4619	0.00042909
2172	FABP6	-0.86944	0.00043176
51303	FKBP11	1.1789	0.00043626
1719	DHFR	-0.86857	0.0004405
10699	CORIN	-0.86116	0.0004405
1756	DMD	1.9062	0.0004429
2189	FANCG	-0.9238	0.00044507
8630	HSD17B6	2.2957	0.00044893
9388	LIPG	-1.0031	0.00044974
10136	CELA3A	-0.85786	0.00045049
30813	VSX1	-0.94902	0.00045596
6261	RYR1	-0.85616	0.0004565
56986	DTWD1	1.3256	0.00045768
3855	KRT7	-0.86246	0.00045768
6748	SSR4	-1.1305	0.00045768
10944	C11orf58	1.3331	0.00045768
9022	CLIC3	0.98814	0.00046034
2850	GPR27	-0.86307	0.0004616
10319	LAMC3	-0.85777	0.00046581
116496	FAM129A	1.2162	0.00046895
221395	GPR116	-0.85376	0.00047548
10491	CRTAP	1.5711	0.0004769
388650	FAM69A	2.466	0.00048534
29895	MYLPF	-0.85165	0.00049157
54980	C2orf42	1.8743	0.00049294
514	ATP5E	-1.9633	0.00049294
5833	PCYT2	-1.3504	0.00050755
28977	MRPL42	-1.3002	0.0005199
1602	DACH1	-0.85275	0.00052518
8087	FXR1	-0.85876	0.00052837
6500	SKP1	0.84971	0.00052975
57037	ANKMY2	1.7243	0.00053072
3426	CFI	2.4811	0.00053072
11278	KLF12	-0.88569	0.00053263
6356	CCL11	-1.179	0.00053883
9618	TRAF4	-1.6644	0.0005436
4751	NEK2	-1.7197	0.0005436
80761	UPK3B	1.8982	0.00054759
1540	CYLD	1.7463	0.00054892
51365	PLA1A	-0.84953	0.00054992
10135	NAMPT	0.85048	0.0005638
23397	NCAPH	-1.5671	0.00056474
215	ABCD1	-1.4507	0.0005661
55739	CARKD	1.2547	0.00057019
6599	SMARCC1	-1.2929	0.00057114
154661	RUNDC3B	1.773	0.00057258
826	CAPNS1	-1.0127	0.00057981
653361	NCF1	1.5262	0.00058956
5984	RFC4	-1.08	0.00059804
4176	MCM7	-0.84942	0.00059826
3359	HTR3A	-0.84234	0.00059927
2355	FOSL2	-1.1862	0.00059993
1612	DAPK1	2.5907	0.00061064
6566	SLC16A1	2.9395	0.00061186
51162	EGFL7	-0.9626	0.00061311
57107	PDSS2	1.8287	0.00061514
862	RUNX1T1	2.1631	0.00062959
6636	SNRPF	-1.2196	0.00063659
51552	RAB14	0.9062	0.00064091
64116	SLC39A8	1.7128	0.00064793
2235	FECH	1.9123	0.00064793
9244	CRLF1	-0.84058	0.00065814
5999	RGS4	2.0515	0.00065818
1381	CRABP1	-0.83716	0.00066591
51046	ST8SIA3	-0.83647	0.00067277
8900	CCNA1	-0.83725	0.00067657
54885	TBC1D8B	2.1941	0.00068175
2625	GATA3	-0.83446	0.00068333
57615	ZNF492	-0.83768	0.00070436
79751	SLC25A22	-0.83951	0.00070503
401	PHOX2A	-0.84787	0.00070904
51160	VPS28	-0.94267	0.00071352
5608	MAP2K6	-0.83776	0.00072602
1760	DMPK	-0.97487	0.00073564
2870	GRK6	-1.0482	0.00073764
3092	HIP1	-0.87607	0.00074556
23362	PSD3	4.3585	0.00074702
79819	WDR78	-0.83101	0.0007567
782	CACNB1	-0.83036	0.000767
1201	CLN3	-0.90119	0.0007685
64220	STRA6	-1.5738	0.00077146
51271	UBAP1	-0.93888	0.00077146
335	APOA1	-0.82656	0.00078227
374354	NHLRC2	1.2192	0.00078499
957	ENTPD5	-0.98748	0.00078904
10157	AASS	1.749	0.00079425
8365	HIST1H4H	-0.83019	0.00079901
25859	PART1	-1.1865	0.0008158
7048	TGFBR2	1.5059	0.00083251
11179	ZNF277	1.404	0.00083635
9037	SEMA5A	2.7314	0.00083836
27231	ITGB1BP3	-0.82787	0.00085221
23513	SCRIB	-1.2067	0.00085221
3418	IDH2	-1.7278	0.00085609
23543	RBFOX2	1.048	0.00085672
9473	C1orf38	-0.82147	0.00085672
8462	KLF11	1.6279	0.00086252
65989	DLK2	-0.83128	0.00086676
1277	COL1A1	-1.2523	0.00086921
6692	SPINT1	-0.99102	0.00086921
4089	SMAD4	0.9338	0.00087559
7263	TST	1.2515	0.00087824
54101	RIPK4	-0.82734	0.00088249
56649	TMPRSS4	-1.0898	0.00088969
91851	CHRDL1	3.6137	0.00089363
89874	SLC25A21	1.7608	0.00089554
23550	PSD4	-1.5202	0.00090672
867	CBL	-0.97259	0.00092314
7137	TNNI3	-0.9143	0.00092314
55193	PBRM1	1.0167	0.00092314
26468	LHX6	-1.0658	0.00092314
79866	BORA	-1.1274	0.00092787
9869	SETDB1	-0.82426	0.0009345
3725	JUN	-0.82158	0.00093511
662	BNIP1	-0.8469	0.0009353
9929	JOSD1	1.1824	0.00094704
10670	RRAGA	1.4147	0.00095306
9873	FCHSD2	-0.81853	0.00095306
6712	SPTBN2	-0.9198	0.00095306
79188	TMEM43	1.1532	0.00096174
79442	LRRC2	1.459	0.00096781
23387	SIK3	1.4377	0.00096781
79745	CLIP4	1.9228	0.0009717
5831	PYCR1	-1.865	0.00097351
29928	TIMM22	1.5567	0.00097477
8665	EIF3F	1.684	0.00098195
10427	SEC24B	1.8835	0.00098195
9177	HTR3B	-0.81673	0.00098349
3083	HGFAC	-0.81286	0.00099143
26151	NAT9	-0.81606	0.0010108
4288	MKI67	-1.4806	0.0010152
9127	P2RX6	-0.81764	0.0010172
6263	RYR3	-0.81609	0.0010207
3442	IFNA5	-0.81241	0.0010244
224	ALDH3A2	2.608	0.0010257
23336	SYNM	-0.99984	0.0010369
4212	MEIS2	2.4836	0.0010499
27112	FAM155B	-0.85806	0.001052
6666	SOX12	-1.0274	0.0010598
5272	SERPINB9	2.5541	0.0010634
122616	C14orf79	-0.81455	0.0010671
54509	RHOF	-1.1536	0.0010689
50840	TAS2R14	-0.80776	0.0010774
5704	PSMC4	-1.0093	0.0010878
140578	CHODL	-1.2057	0.0010881
128	ADH5	2.1739	0.0011153
10245	TIMM17B	-1.4835	0.001119
79098	C1orf116	-0.8128	0.0011313
4856	NOV	-0.80537	0.0011333
79792	GSDMD	-1.737	0.0011397
23767	FLRT3	2.1712	0.0011397
8936	WASF1	1.2275	0.0011485
26648	OR7E24	-0.80655	0.0011551
8912	CACNA1H	-1.1216	0.0011577
55143	CDCA8	-1.3798	0.0011578
646	BNC1	7.0312	0.0011693
91543	RSAD2	-0.80639	0.0011742
81493	SYNC	2.5897	0.0011756
51291	GMIP	-1.3591	0.0011964
3619	INCENP	-0.80001	0.0012095
7410	VAV2	-1.033	0.0012129
10654	PMVK	-0.80317	0.0012235
1311	COMP	-0.79751	0.0012314
3665	IRF7	-0.7995	0.0012452
157922	CAMSAP1	0.89506	0.0012534
4998	ORC1	-1.1575	0.0012563
23580	CDC42EP4	-0.80128	0.001258
10112	KIF20A	-1.5329	0.0012688
7026	NR2F2	1.3691	0.0012703
726	CAPN5	-0.79833	0.0012754
84364	ARFGAP2	-0.79707	0.0012907
6383	SDC2	1.2238	0.0013014
9918	NCAPD2	-1.054	0.0013066
83481	EPPK1	-0.88001	0.001308
10160	FARP1	-0.80099	0.0013123
6641	SNTB1	-0.79941	0.0013186
63928	CHP2	-0.79334	0.0013285
66008	TRAK2	2.4233	0.0013309
27309	ZNF330	2.7506	0.0013309
51170	HSD17B11	2.0299	0.0013309
56992	KIF15	-1.3117	0.0013309
201895	C4orf34	0.95291	0.0013325
26017	FAM32A	-1.0972	0.0013445
9913	SUPT7L	2.0835	0.0013479
81575	APOLD1	-1.0979	0.0013543
2829	XCR1	-1.3082	0.001365
374	AREG	1.0096	0.0013708
23223	RRP12	-1.4018	0.0013812
10793	ZNF273	-0.79337	0.0013847
3213	HOXB3	-0.83887	0.001394
79705	LRRK1	-1.2871	0.0014023
27232	GNMT	-0.794	0.001404
7022	TFAP2C	-0.79583	0.0014052
79682	MLF1IP	-1.0736	0.0014093
57612	ERV3-2	-0.92685	0.0014111
7357	UGCG	0.79611	0.0014111
4885	NPTX2	-0.7893	0.001422
1404	HAPLN1	-1.0613	0.0014227
93	ACVR2B	-1.2296	0.0014397
6382	SDC1	-1.1903	0.0014456
314	AOC2	-0.92064	0.0014492
9334	B4GALT5	-1.2262	0.001456
55425	KIAA1704	1.1017	0.0014562
23094	SIPA1L3	-1.3011	0.0014571
10311	DSCR3	1.4726	0.001492
51561	IL23A	-0.7863	0.001513
4034	LRCH4	-1.4727	0.0015203
29911	HOOK2	-0.79056	0.0015204
10287	RGS19	-1.0738	0.0015231
4852	NPY	1.0301	0.0015271
950	SCARB2	1.162	0.0015305
349152	DPY19L2P2	1.7451	0.0015305
223	ALDH9A1	2.203	0.0015407
1995	ELAVL3	-0.93374	0.0015407
6626	SNRPA	-1.1002	0.0015407
23403	FBXO46	-0.79366	0.0015484
26960	NBEA	3.8672	0.0015602
2766	GMPR	-0.79015	0.0015602
1942	EFNA1	-0.78801	0.0015602
7056	THBD	2.5015	0.0015617
64816	CYP3A43	-0.8688	0.0015631
1164	CKS2	-1.559	0.0015665
7291	TWIST1	0.78937	0.0015802
4213	MEIS3P1	2.3792	0.0015877
7390	UROS	-0.78587	0.0016061
3624	INHBA	-0.78113	0.001615
6132	RPL8	-1.3665	0.0016261
22984	PDCD11	-0.90793	0.0016408
440073	IQSEC3	-0.78495	0.0016408
56905	C15orf39	-1.4731	0.0016436
1050	CEBPA	-0.97752	0.0016455
622	BDH1	-1.0814	0.0016455
3020	H3F3A	-1.1438	0.0016455
6610	SMPD2	-0.78666	0.0016455
83988	NCALD	-1.0146	0.0016676
64118	DUS1L	-1.0943	0.0016718
1725	DHPS	-0.77966	0.0016718
23028	KDM1A	-1.2358	0.001675
60681	FKBP10	-0.89161	0.0016999
9962	SLC23A2	0.85129	0.0017069
8631	SKAP1	-1.2065	0.0017101
55128	TRIM68	2.5391	0.0017101
9915	ARNT2	1.3097	0.0017157
590	BCHE	4.0737	0.0017607
57082	CASC5	-0.94505	0.0017618
55048	VPS37C	0.78139	0.0017618
1837	DTNA	1.2734	0.001764
10123	ARL4C	-0.78307	0.0017798
6801	STRN	0.91736	0.0018152
92086	GGTLC1	-0.95861	0.0018167
9745	ZNF536	-0.77726	0.0018488
1454	CSNK1E	-0.7725	0.0018613
22863	ATG14	1.6761	0.0018682
2744	GLS	1.8696	0.0018733
8904	CPNE1	-0.96709	0.0018771
207	AKT1	-1.0846	0.0018771
81621	KAZALD1	-0.77331	0.0018918
5731	PTGER1	-0.84624	0.0019048
55974	SLC50A1	-1.3351	0.0019167
80831	APOL5	-0.77476	0.0019284
9545	RAB3D	-0.77748	0.0019573
1054	CEBPG	-1.0172	0.0019601
272	AMPD3	1.8951	0.0019603
6166	RPL36AL	0.96875	0.0019616
10404	CPQ	1.4893	0.0019855
79039	DDX54	-0.77095	0.0019859
9748	SLK	2.5184	0.0020009
5412	UBL3	1.914	0.0020092
1155	TBCB	-0.79099	0.0020253
28823	IGLV1-44	-0.76718	0.0020768
100130449	PP14571	-0.76743	0.0020881
10939	AFG3L2	-0.77163	0.0020887
79068	FTO	2.4927	0.0021076
154754	TRY6	-1.4709	0.0021192
2671	GFER	-0.77267	0.002134
57088	PLSCR4	2.9241	0.0021562
79670	ZCCHC6	1.1959	0.0021582
6653	SORL1	-0.77345	0.0021582
84099	ID2B	0.82565	0.0021582
92689	FAM114A1	1.4665	0.0021596
3705	ITPK1	-0.77219	0.0021596
79668	PARP8	2.0916	0.002173
9637	FEZ2	2.2256	0.0022069
283537	SLC46A3	3.8639	0.0022263
1953	MEGF6	1.9966	0.0022581
442421	LOC442421	-0.94212	0.0022688
83483	PLVAP	-1.5305	0.0022688
25774	GSTTP1	-0.76858	0.0022828
55176	SEC61A2	-0.76553	0.0023035
3293	HSD17B3	-0.76237	0.0023297
6013	RLN1	-0.76042	0.0023342
7766	ZNF223	1.8167	0.0023427
6770	STAR	1.7127	0.0023475
10544	PROCR	3.8027	0.0023494
114327	EFHC1	2.1394	0.0023845
8527	DGKD	-1.0205	0.0023845
290	ANPEP	-0.76144	0.0023845
638	BIK	-1.3143	0.0023853
3636	INPPL1	-1.2827	0.0023926
6386	SDCBP	2.1709	0.0023946
1605	DAG1	-0.96928	0.002407
1016	CDH18	-0.75908	0.0024136
3851	KRT4	-0.75761	0.0024136
23710	GABARAPL1	2.2077	0.0024361
23149	FCHO1	-0.87013	0.0024428
5737	PTGFR	1.8593	0.0024667
220594	USP32P2	1.1778	0.0024723
55030	FBXO34	-0.75952	0.0024743
57060	PCBP4	-0.8717	0.0024877
26	ABP1	-0.756	0.0024877
23624	CBLC	-1.0478	0.0024971
4925	NUCB2	0.75808	0.0024971
5603	MAPK13	-0.75817	0.0025406
5576	PRKAR2A	-1.0096	0.002587
2838	GPR15	-0.9584	0.0026029
83715	ESPN	-0.76235	0.0026029
7030	TFE3	1.159	0.0026237
155066	ATP6V0E2	-1.0933	0.0026543
3782	KCNN3	-1.0904	0.0026704
55970	GNG12	2.4308	0.0026844
6657	SOX2	-0.75345	0.0026844
5213	PFKM	1.0214	0.0026855
5078	PAX4	-0.74842	0.0026958
65055	REEP1	5.0491	0.0027105
2194	FASN	-1.5826	0.0027709
167	CRISP1	-0.95341	0.0027723
51540	SCLY	-0.7502	0.0027723
579	NKX3-2	-0.75103	0.0027723
10186	LHFP	1.2041	0.0027724
79991	OBFC1	0.75102	0.0027743
8079	MLF2	-1.2333	0.0027788
78987	CRELD1	-0.75144	0.0027898
157680	VPS13B	1.2479	0.0027999
6441	SFTPD	1.5098	0.0028031
55466	DNAJA4	-0.75966	0.002825
51474	LIMA1	2.5818	0.0028254
6947	TCN1	-0.74942	0.0028318
6355	CCL8	-0.77868	0.0028416
11081	KERA	-0.7533	0.0028445
64066	MMP27	-0.74756	0.0028586
10103	TSPAN1	-0.87793	0.0028644
10563	CXCL13	-0.74464	0.0028886
10140	TOB1	1.5028	0.0028956
54878	DPP8	1.4837	0.0029101
54977	SLC25A38	-0.77741	0.0029103
526	ATP6V1B2	1.8315	0.0029139
23218	NBEAL2	-0.78191	0.0029139
4704	NDUFA9	-0.949	0.0029314
8876	VNN1	0.88058	0.0029352
55742	PARVA	2.0296	0.0029526
57523	NYNRIN	-0.74787	0.0029526
54458	PRR13	-0.84843	0.0029628
1108	CHD4	-0.86056	0.0029784
5523	PPP2R3A	-0.74883	0.0029823
761	CA3	1.2962	0.0029972
1592	CYP26A1	-1.1287	0.0030002
266977	GPR110	-1.1128	0.0030033
7168	TPM1	2.3659	0.0030033
4158	MC2R	-0.74754	0.0030044
3489	IGFBP6	2.8012	0.0030078
23030	KDM4B	-0.7471	0.0030387
3764	KCNJ8	2.0195	0.0030563
8128	ST8SIA2	-1.1081	0.0031076
5335	PLCG1	-0.99643	0.0031076
57663	USP29	-0.7427	0.0031076
23066	CAND2	2.2581	0.003138
79767	ELMO3	-0.739	0.0031438
9793	CKAP5	-0.76353	0.0031714
7781	SLC30A3	-0.74615	0.003178
51765	MST4	3.5723	0.0031876
55788	LMBRD1	1.2355	0.0031876
9314	KLF4	1.9989	0.0031969
644096	SDHAF1	-0.75095	0.0032169
79570	NKAIN1	-0.74428	0.0032169
2053	EPHX2	1.3123	0.0032268
770	CA11	2.0848	0.0032439
9820	CUL7	-1.0288	0.0032492
57348	TTYH1	-0.73679	0.0032647
7673	ZNF222	1.5042	0.003286
2909	ARHGAP35	-0.89683	0.0032874
570	BAAT	-0.73803	0.0032994
10	NAT2	-0.79933	0.0033036
51754	TMEM8B	1.9012	0.0033216
50865	HEBP1	2.1048	0.0033226
518	ATP5G3	-0.97655	0.0033765
54796	BNC2	2.0179	0.0033969
1329	COX5B	-1.5908	0.0034502
6563	SLC14A1	0.83326	0.0034598
6622	SNCA	3.4444	0.0034691
3170	FOXA2	-0.82517	0.0035127
2785	GNG3	-0.73491	0.0035127
5324	PLAG1	-1.0549	0.0035353
10489	LRRC41	-0.74973	0.0035568
9016	SLC25A14	0.99778	0.0035898
1191	CLU	-0.73538	0.0035917
5226	PGD	-1.9452	0.0036217
22987	SV2C	-1.3076	0.0036251
93664	CADPS2	2.9289	0.0036297
4487	MSX1	-0.72957	0.0036297
7275	TUB	-0.83253	0.0036571
9201	DCLK1	2.1433	0.0036672
23191	CYFIP1	1.977	0.0036672
56987	BBX	0.73055	0.0036988
57405	SPC25	-1.3829	0.0037279
8031	NCOA4	2.2999	0.0037313
6507	SLC1A3	-0.97236	0.0037334
80350	LPAL2	-0.73166	0.0037339
65992	DDRGK1	-0.73222	0.0037429
84302	C9orf125	0.72931	0.0037484
7047	TGM4	-1.1384	0.0037739
80143	SIKE1	-1.0543	0.0038044
6185	RPN2	-1.0262	0.0038057
64288	ZNF323	1.4909	0.0038057
7082	TJP1	1.0773	0.0038057
3074	HEXB	1.8433	0.0038343
196403	DTX3	-1.4698	0.0038973
23178	PASK	-0.78138	0.0039095
79071	ELOVL6	-0.81856	0.0039222
23061	TBC1D9B	-0.72983	0.0039966
90204	ZSWIM1	-0.72689	0.0040098
6527	SLC5A4	-0.72511	0.0040098
7042	TGFB2	1.0161	0.0040333
55719	FAM178A	1.4154	0.0040407
23586	DDX58	-0.72535	0.004075
2123	EVI2A	0.90649	0.0040831
23613	ZMYND8	-1.0536	0.0041266
11118	BTN3A2	1.2251	0.0041282
653423	SPAG11A	-1.0288	0.0041316
64784	CRTC3	0.94889	0.0041358
23170	TTLL12	-1.8306	0.0041592
4320	MMP11	-0.9198	0.0041611
9194	SLC16A7	1.8713	0.0041629
5409	PNMT	-0.80042	0.0041715
6840	SVIL	-1.0118	0.0041921
10758	TRAF3IP2	1.1673	0.0041921
23029	RBM34	-0.72327	0.0041951
51292	GMPR2	1.2649	0.0041952
5017	OVOL1	-1.2867	0.0041973
9524	TECR	-1.0544	0.0042009
3358	HTR2C	-0.72122	0.0042036
57158	JPH2	-0.72521	0.0042208
57515	SERINC1	2.1264	0.0042242
2073	ERCC5	2.0887	0.0042296
1397	CRIP2	-1.1917	0.0042416
5954	RCN1	-0.72245	0.0042416
173	AFM	-0.7221	0.004251
3250	HPR	0.72417	0.004251
9554	SEC22B	1.4305	0.0042576
8972	MGAM	1.5162	0.0042599
23495	TNFRSF13B	-0.72239	0.0042864
23327	NEDD4L	1.6832	0.0042978
10422	UBAC1	-0.82618	0.0042989
6943	TCF21	2.967	0.0043028
8416	ANXA9	1.1995	0.0043371
5621	PRNP	1.2984	0.0043712
10455	ECI2	2.2113	0.0044636
10602	CDC42EP3	1.5961	0.0044885
643	CXCR5	-0.7495	0.0044962
9355	LHX2	2.4849	0.0044968
57130	ATP13A1	-0.94856	0.0045109
5567	PRKACB	2.3481	0.0045353
7761	ZNF214	1.4507	0.0045353
23553	HYAL4	-0.72261	0.0045517
7260	TSSC1	-1.0669	0.0045517
23491	CES3	-0.81674	0.0045575
1009	CDH11	1.8375	0.0045678
23478	SEC11A	1.219	0.0045678
64078	SLC28A3	0.81366	0.0045678
113177	IZUMO4	-0.71758	0.0045715
51514	DTL	-1.3119	0.0046128
3680	ITGA9	-1.0848	0.0046297
28831	IGLJ3	-0.71632	0.0046521
80347	COASY	-0.93049	0.0046531
3198	HOXA1	2.4506	0.0046594
190	NR0B1	1.9378	0.0046746
1889	ECE1	-0.99472	0.0046746
79981	FRMD1	-0.71823	0.004696
80346	REEP4	-0.85686	0.0047015
6284	S100A13	-1.859	0.004789
162	AP1B1	-0.90905	0.0048411
2173	FABP7	-0.7151	0.0048411
54908	CCDC99	-0.98391	0.0048414
22885	ABLIM3	1.7129	0.0048822
8542	APOL1	-0.7133	0.0049109
5934	RBL2	1.4841	0.0049227
201163	FLCN	0.7909	0.0049227
595	CCND1	-0.71103	0.0049227
2820	GPD2	-1.2351	0.0049227
5800	PTPRO	1.6629	0.0049635
81854	MGC3771	-0.71011	0.0050241
4124	MAN2A1	1.8353	0.0050453
7542	ZFPL1	-0.71096	0.0050487
56154	TEX15	-0.98473	0.0051216
51185	CRBN	0.98809	0.0051216
2299	FOXI1	-0.87526	0.0051216
54551	MAGEL2	0.70715	0.0051216
766	CA7	-0.88742	0.0051638
51283	BFAR	-0.70742	0.0051692
647288	CTAGE11P	-0.7089	0.0051769
4192	MDK	-1.0855	0.0051914
11325	DDX42	1.9187	0.0051935
8625	RFXANK	-1.2937	0.0051935
2844	GPR21	-0.70522	0.0052088
4987	OPRL1	-0.73905	0.0052162
2523	FUT1	-1.1528	0.0052224
341	APOC1	-0.91314	0.0052271
4094	MAF	2.7387	0.0052843
50836	TAS2R8	-0.70936	0.0052987
4322	MMP13	-0.70454	0.0052987
27335	EIF3K	-0.70471	0.0053271
43849	KLK12	-1.0861	0.0053546
8497	PPFIA4	-0.70421	0.0053546
3005	H1F0	-0.70612	0.0053546
9776	ATG13	-0.70781	0.0053783
23230	VPS13A	0.7636	0.0054223
9351	SLC9A3R2	-1.0478	0.0054266
7773	ZNF230	1.4918	0.0054919
10950	BTG3	-1.0911	0.0055263
51531	C9orf156	1.1184	0.0055275
11156	PTP4A3	-1.0987	0.0055603
6535	SLC6A8	-1.0375	0.0055675
25852	ARMC8	1.5776	0.005573
9796	PHYHIP	0.82949	0.0055802
2013	EMP2	-0.91781	0.0055826
10636	RGS14	-0.7389	0.0055903
1620	DBC1	-0.83451	0.0056438
4253	CTAGE5	0.95526	0.0056619
23762	OSBP2	-0.69797	0.0057281
5880	RAC2	2.2152	0.0057377
3718	JAK3	-0.70086	0.0057659
2246	FGF1	1.663	0.0057891
6533	SLC6A6	-0.70121	0.0058313
51312	SLC25A37	1.8681	0.0058367
10134	BCAP31	-0.80514	0.0058437
4126	MANBA	0.89422	0.0058725
27037	TRMT2A	-1.1989	0.0058795
2915	GRM5	-0.69762	0.00593
4948	OCA2	-0.72487	0.0059439
54903	MKS1	-1.4104	0.0059837
10261	IGSF6	1.0187	0.0059861
80194	TMEM134	-0.69382	0.0060533
22904	SBNO2	-1.2174	0.0060631
170680	PSORS1C2	-0.7006	0.0060631
23070	FTSJD2	-0.71679	0.0060631
6342	SCP2	1.4689	0.0061092
2098	ESD	2.2658	0.0061384
3861	KRT14	-0.69557	0.0061621
55041	PLEKHB2	1.5257	0.0061628
7020	TFAP2A	-0.69545	0.0061628
10430	TMEM147	-1.0697	0.0061654
5529	PPP2R5E	0.92071	0.0061671
100129128	KHDC1L	-0.69306	0.0062093
8390	OR1G1	-0.69576	0.006223
23345	SYNE1	1.6801	0.0062604
10846	PDE10A	1.6034	0.0062929
8353	HIST1H3E	-0.82134	0.0062929
6452	SH3BP2	-0.85575	0.0062993
6750	SST	-0.69161	0.0062993
22941	SHANK2	-0.69992	0.006332
7539	ZFP37	1.4681	0.0063787
1003	CDH5	-0.81273	0.0064167
8685	MARCO	2.2097	0.0064274
100289678	ZNF783	-1.1319	0.0064437
690	BTF3P11	1.0062	0.0064619
140801	RPL10L	0.85668	0.0064619
22795	NID2	0.83766	0.0064619
79178	THTPA	-0.69272	0.0064874
64411	ARAP3	-1.3137	0.0065082
81618	ITM2C	-0.81655	0.0065174
23213	SULF1	1.3951	0.0065262
23398	PPWD1	2.5583	0.0065484
23564	DDAH2	-0.90428	0.0065592
824	CAPN2	1.9568	0.0065604
3514	IGKC	-0.72432	0.0065626
5883	RAD9A	-1.2985	0.0065697
611	OPN1SW	-0.75142	0.0065697
26138	C8orf71	-0.68807	0.0065785
6210	RPS15A	0.78135	0.0065877
1734	DIO2	-0.69066	0.0065881
54868	TMEM104	1.5109	0.0066505
10318	TNIP1	-0.80253	0.0066517
372	ARCN1	0.69051	0.0066517
57509	MTUS1	1.9672	0.0066518
23116	FAM179B	2.0146	0.0066582
8724	SNX3	2.108	0.0066762
3661	IRF3	-1.0669	0.0066949
1058	CENPA	-1.6789	0.0067193
7837	PXDN	-0.69365	0.0067252
6338	SCNN1B	-0.97468	0.006734
26059	ERC2	1.7684	0.0067656
55118	CRTAC1	-1.2198	0.0068119
141	ADPRH	-0.69272	0.0068256
10957	PNRC1	1.0767	0.0068266
9319	TRIP13	-1.5425	0.006897
4775	NFATC3	0.88291	0.006933
1409	CRYAA	-0.6841	0.0069372
58525	WIZ	-0.87456	0.0069379
50999	TMED5	2.039	0.0069428
9122	SLC16A4	2.9564	0.0069987
5499	PPP1CA	-1.1181	0.0070529
10535	RNASEH2A	-1.3194	0.0070608
9737	GPRASP1	3.9776	0.0070948
3164	NR4A1	-0.68326	0.0071137
6422	SFRP1	2.61	0.0071148
50833	TAS2R16	-0.68362	0.0071223
4851	NOTCH1	-2.1694	0.0072213
4992	OR1F1	-0.68969	0.0072213
7094	TLN1	-1.0672	0.007265
1475	CSTA	1.3851	0.007265
80184	CEP290	0.92902	0.0072791
7167	TPI1	-1.5418	0.0072845
23033	DOPEY1	1.1	0.0072845
728215	FAM155A	1.815	0.0073559
1824	DSC2	-0.68206	0.007407
9735	KNTC1	-1.0814	0.0074695
81847	RNF146	1.5738	0.0074699
64771	C6orf106	-1.0414	0.0074783
55031	USP47	1.4818	0.0074946
10462	CLEC10A	1.5709	0.0074947
79774	GRTP1	-0.68456	0.0074963
100506469	LOC100506469	-0.68449	0.0075035
57733	GBA3	-0.67936	0.0075561
1326	MAP3K8	2.9635	0.0075777
6098	ROS1	-0.68129	0.0075777
7545	ZIC1	-0.67829	0.0076201
59307	SIGIRR	-0.99681	0.0076378
24137	KIF4A	-1.5489	0.007646
27158	NDOR1	-0.7018	0.0076793
10866	HCP5	1.3123	0.0076974
3633	INPP5B	0.77897	0.0077064
558	AXL	1.7009	0.0077511
7249	TSC2	-0.93832	0.0077697
2869	GRK5	0.68015	0.0077697
665	BNIP3L	1.3563	0.0077764
29028	ATAD2	-0.85154	0.0077764
2981	GUCA2B	-0.80438	0.0077769
149986	LSM14B	-0.75966	0.007778
23277	KIAA0664	-1.0471	0.0078022
716	C1S	1.5569	0.0078567
2232	FDXR	1.6182	0.0079156
54808	DYM	1.1292	0.0079544
1116	CHI3L1	-0.67729	0.0079544
25796	PGLS	-0.9372	0.0079573
6879	TAF7	0.71838	0.0079813
160313	KRT19P2	-0.67576	0.0079948
3959	LGALS3BP	-1.0559	0.008007
2128	EVX1	-0.67869	0.0080141
54793	KCTD9	1.6942	0.0080394
23682	RAB38	2.1547	0.0080799
50617	ATP6V0A4	-0.6767	0.0081112
6281	S100A10	1.5893	0.0081188
8417	STX7	2.3383	0.0081191
65981	CAPRIN2	1.2846	0.0081191
994	CDC25B	-0.76512	0.0081191
7976	FZD3	-0.67703	0.0081322
6192	RPS4Y1	0.84837	0.0081464
3620	IDO1	-1.065	0.0081519
301	ANXA1	1.0351	0.008203
23643	LY96	1.7069	0.0082582
7156	TOP3A	0.67209	0.0082582
6258	RXRG	-0.67358	0.0082582
5436	POLR2G	-0.82302	0.0082582
6446	SGK1	1.6376	0.0082878
64410	KLHL25	-1.2633	0.0083374
79719	AAGAB	-0.67373	0.008394
3216	HOXB6	-0.67194	0.008394
26118	WSB1	2.7436	0.0084622
4233	MET	0.69576	0.0084622
22906	TRAK1	-0.92717	0.0084686
23635	SSBP2	0.91998	0.0085525
3219	HOXB9	-0.67065	0.0085944
7184	HSP90B1	-0.67531	0.0086229
7323	UBE2D3	0.87468	0.0086285
51439	FAM8A1	1.841	0.0086954
5286	PIK3C2A	1.0573	0.0087287
1781	DYNC1I2	1.2728	0.0087822
56897	WRNIP1	-0.95887	0.0088666
28954	REM1	-0.66921	0.0088697
23180	RFTN1	0.67279	0.008887
85363	TRIM5	1.688	0.0089787
26525	IL36RN	-1.0028	0.0089907
79803	HPS6	-1.2653	0.0090607
55660	PRPF40A	-1.1756	0.0090759
283298	OLFML1	2.5453	0.0091016
2644	GCHFR	-0.66553	0.0091339
28996	HIPK2	-0.68526	0.0091512
54769	DIRAS2	-0.66796	0.0091566
84939	MUM1	1.3995	0.0091566
23086	EXPH5	-0.66659	0.0092395
25827	FBXL2	1.4648	0.0092396
55341	LSG1	-0.95812	0.0092488
387	RHOA	1.26	0.009347
64859	OBFC2A	2.791	0.009347
84560	MT4	-0.66291	0.009347
3730	KAL1	1.7637	0.0093719
54880	BCOR	1.0328	0.0093797
5734	PTGER4	1.7252	0.0093834
7320	UBE2B	1.1191	0.0095044
9353	SLIT2	1.6236	0.0095634
7062	TCHH	-0.66501	0.0095798
2114	ETS2	1.132	0.0095946
3692	EIF6	-1.3757	0.0095951
2118	ETV4	-0.95462	0.0095977
9475	ROCK2	0.66423	0.0095977
11030	RBPMS	1.6119	0.0096078
51435	SCARA3	-0.66387	0.0096434
80723	TMEM22	1.6254	0.0096447
79148	MMP28	2.2482	0.0096631
23287	AGTPBP1	2.4843	0.009694
51006	SLC35C2	-1.804	0.009695
23484	LEPROTL1	1.8078	0.0097639
5912	RAP2B	1.8578	0.0097661
2219	FCN1	1.5946	0.0097879
5881	RAC3	-0.66055	0.0097879
57142	RTN4	1.7741	0.009861
4242	MFNG	-1.0406	0.0099104
26033	ATRNL1	1.1452	0.0099104
1244	ABCC2	-0.65823	0.0099104
114548	NLRP3	-0.66384	0.0099166
10248	POP7	-1.1243	0.0099371
9093	DNAJA3	-0.81598	0.0099852
9898	UBAP2L	-1.7051	0.010058
2204	FCAR	-0.65815	0.010095
11000	SLC27A3	-1.4441	0.010184
100505879	KIF25-AS1	-0.65968	0.010196
9947	MAGEC1	-0.66338	0.010222
116832	RPL39L	-1.0199	0.010275
9909	DENND4B	-0.89775	0.010303
9360	PPIG	-0.66198	0.01038
389906	LOC389906	-0.78987	0.010404
55486	PARL	-0.65861	0.010443
55454	CSGALNACT2	2.7639	0.010493
1415	CRYBB2	-0.65751	0.010574
9662	CEP135	0.9387	0.010587
3766	KCNJ10	-0.65658	0.010592
1114	CHGB	2.6757	0.010609
57794	SUGP1	-0.81414	0.010623
51050	PI15	-1.1458	0.010631
54969	C4orf27	1.2104	0.010631
123803	NTAN1	2.2719	0.010635
50486	G0S2	0.85053	0.01071
4921	DDR2	1.7811	0.010858
100131532	LOC100131532	-0.72705	0.010869
3398	ID2	1.17	0.010882
114034	TOE1	-1.0724	0.010902
5552	SRGN	1.7657	0.010914
25788	RAD54B	-1.1335	0.010915
10955	SERINC3	1.1824	0.010915
10402	ST3GAL6	-0.65742	0.011025
1514	CTSL1	1.5159	0.011052
55966	AJAP1	-0.7016	0.011056
55270	NUDT15	-0.80727	0.011106
4829	NMBR	-0.65356	0.011106
5241	PGR	2.1643	0.011107
55215	FANCI	-1.1923	0.011107
5145	PDE6A	1.3891	0.011107
2569	GABRR1	-0.65671	0.011118
2346	FOLH1	-0.67813	0.011119
54853	WDR55	-1.0957	0.011126
7060	THBS4	-0.65279	0.011181
363	AQP6	-0.92582	0.011201
114049	WBSCR22	-1.5117	0.011256
2731	GLDC	-1.3975	0.011287
533	ATP6V0B	-1.3072	0.011292
56128	PCDHB8	-0.65085	0.011409
2978	GUCA1A	-0.65148	0.011452
5506	PPP1R3A	-0.813	0.011459
55706	TMEM48	-1.2	0.011501
10590	SCGN	-0.74943	0.011508
5458	POU4F2	-0.65327	0.011583
131566	DCBLD2	0.65092	0.01159
66036	MTMR9	1.3999	0.011592
30000	TNPO2	-0.79234	0.011625
1472	CST4	-1.3683	0.011674
9200	PTPLA	1.9564	0.011687
28986	MAGEH1	1.3621	0.011777
57128	LYRM4	-0.64852	0.011777
2318	FLNC	3.414	0.011806
3428	IFI16	1.7252	0.011897
10513	APPBP2	1.667	0.011917
3556	IL1RAP	-0.73823	0.01197
55568	GALNT10	1.6924	0.011974
79174	CRELD2	0.8503	0.011974
26577	PCOLCE2	2.3916	0.011974
8367	HIST1H4E	-0.64861	0.012056
22948	CCT5	-1.5645	0.012056
355	FAS	1.8182	0.012057
4978	OPCML	-0.84217	0.01207
7016	TESK1	-0.83304	0.012148
79888	LPCAT1	-0.97463	0.01217
51151	SLC45A2	-1.0007	0.012216
2977	GUCY1A2	-0.64276	0.01226
150244	ZDHHC8P1	1.9217	0.012291
1825	DSC3	3.3318	0.012364
3746	KCNC1	-0.64753	0.012443
11320	MGAT4A	-0.7727	0.012443
64598	MOSPD3	-0.81495	0.012463
4345	CD200	1.053	0.012501
50848	F11R	-0.968	0.01252
65998	C11orf95	1.2535	0.012528
9946	CRYZL1	2.0664	0.012538
6272	SORT1	-1.5688	0.012578
5160	PDHA1	-0.64774	0.012615
783	CACNB2	2.0561	0.012634
8027	STAM	1.8484	0.012855
23506	KIAA0240	0.90003	0.012855
9135	RABEP1	1.1854	0.012865
8938	BAIAP3	-1.1019	0.012865
80258	EFHC2	-0.93081	0.012878
6524	SLC5A2	-1.1259	0.013024
3592	IL12A	-0.93145	0.013028
9568	GABBR2	-0.64061	0.013028
55119	PRPF38B	1.4424	0.013121
23630	KCNE1L	-0.64115	0.013132
3008	HIST1H1E	-0.98728	0.013245
51678	MPP6	2.2195	0.013332
79077	DCTPP1	-0.63868	0.013378
11120	BTN2A1	1.1866	0.013384
5886	RAD23A	-1.2272	0.013435
117178	SSX2IP	1.2948	0.013464
5158	PDE6B	-1.4642	0.013467
51646	YPEL5	1.455	0.013519
11069	RAPGEF4	1.4231	0.013519
55281	TMEM140	0.64246	0.013519
1979	EIF4EBP2	1.022	0.013672
440352	SNX29P2	2.4852	0.013695
2531	KDSR	1.8267	0.013705
7431	VIM	1.8715	0.01371
79899	PRR5L	1.1774	0.013803
2195	FAT1	1.2993	0.013803
152015	ROPN1B	-0.655	0.013827
3868	KRT16	-0.83582	0.013836
4862	NPAS2	-0.63874	0.013861
10849	CD3EAP	-0.64035	0.013861
6691	SPINK2	-0.63914	0.013891
5173	PDYN	-0.66873	0.01394
57396	CLK4	1.4569	0.013955
4151	MB	-1.0959	0.013991
8971	H1FX	-1.1717	0.014001
1901	S1PR1	1.4777	0.01406
8447	DOC2B	-1.0968	0.01406
399665	FAM102A	0.66498	0.014087
23576	DDAH1	1.2141	0.014115
26207	PITPNC1	2.3381	0.01416
5178	PEG3	1.5448	0.014232
23741	EID1	1.9892	0.014251
9856	KIAA0319	-0.63179	0.014256
54866	PPP1R14D	-1.1264	0.01433
10446	LRRN2	-1.1372	0.014369
1854	DUT	-0.63765	0.014456
5774	PTPN3	0.72747	0.014459
4942	OAT	1.9677	0.014478
6597	SMARCA4	-0.63166	0.014508
3269	HRH1	-0.63558	0.014521
55860	ACTR10	1.2603	0.014563
8929	PHOX2B	-0.65365	0.014576
5955	RCN2	-1.1243	0.014608
23299	BICD2	1.3166	0.01475
60312	AFAP1	2.2092	0.014877
9706	ULK2	3.0576	0.014912
2030	SLC29A1	-0.96727	0.014931
83637	ZMIZ2	-1.0634	0.014943
6050	RNH1	1.6592	0.014943
7091	TLE4	1.5262	0.014961
55353	LAPTM4B	-0.91469	0.014961
728695	SPANXB1	0.83697	0.015
6201	RPS7	-1.8113	0.015016
11234	HPS5	1.4222	0.015042
2258	FGF13	3.0339	0.015117
10188	TNK2	-0.98284	0.015129
831	CAST	1.0191	0.01518
1293	COL6A3	-0.70853	0.015188
6451	SH3BGRL	2.0594	0.01526
4605	MYBL2	-1.2423	0.01526
56474	CTPS2	-0.80569	0.01526
57175	CORO1B	-1.6673	0.015285
3660	IRF2	0.98951	0.015285
2153	F5	0.70203	0.015285
5743	PTGS2	0.63036	0.015285
7092	TLL1	1.4223	0.0153
7277	TUBA4A	-1.2275	0.015398
79755	ZNF750	-0.62651	0.015453
760	CA2	-0.62739	0.015453
330	BIRC3	1.4652	0.015472
2038	EPB42	3.6956	0.015495
7571	ZNF23	3.9171	0.015563
2254	FGF9	1.7408	0.015563
9143	SYNGR3	-0.63177	0.01562
4248	MGAT3	-0.63136	0.015635
900	CCNG1	1.2657	0.01565
7594	ZNF43	-0.62608	0.015734
114876	OSBPL1A	1.215	0.015734
29091	STXBP6	-0.62775	0.015767
6480	ST6GAL1	-0.69754	0.01578
5161	PDHA2	-0.95644	0.015832
9278	ZBTB22	-0.93705	0.015916
644	BLVRA	1.6613	0.015985
56006	SMG9	-1.3233	0.016064
8743	TNFSF10	-0.85916	0.016107
2091	FBL	-0.65187	0.016304
11004	KIF2C	-1.4231	0.016347
54103	PION	2.1741	0.016347
5692	PSMB4	-0.62594	0.016347
477	ATP1A2	-0.62506	0.016347
26333	OR7A17	-0.62545	0.016385
7421	VDR	-0.62601	0.016523
126299	ZNF428	-0.66263	0.016553
91775	FAM55C	1.7883	0.016695
11167	FSTL1	1.2857	0.016724
6790	AURKA	-1.4953	0.016724
55744	C7orf44	-0.9003	0.016887
55182	RNF220	-0.62274	0.016981
586	BCAT1	-0.6183	0.017005
23406	COTL1	1.9064	0.017027
58511	DNASE2B	-0.62294	0.017027
63982	ANO3	-0.6186	0.017027
54941	RNF125	-0.77856	0.017044
10881	ACTL7A	-0.62157	0.017044
64761	PARP12	-0.62316	0.017095
2247	FGF2	1.4923	0.017099
131578	LRRC15	-0.79164	0.017103
63941	NECAB3	-0.94742	0.017114
7134	TNNC1	-0.61822	0.017114
9805	SCRN1	0.78544	0.017215
1969	EPHA2	0.62303	0.017215
182	JAG1	-0.61974	0.017251
146691	TOM1L2	-0.62228	0.0173
2014	EMP3	2.4487	0.01734
55733	HHAT	1.3311	0.017396
11142	PKIG	1.1511	0.01746
101	ADAM8	-0.6192	0.01746
2494	NR5A2	-0.77273	0.017476
2591	GALNT3	-1.0564	0.017476
4110	MAGEA11	-0.61739	0.017514
54805	CNNM2	-0.62098	0.017551
259197	NCR3	-0.61763	0.017558
3895	KTN1	0.83295	0.017653
3490	IGFBP7	1.0691	0.017664
6557	SLC12A1	-0.62061	0.017713
64794	DDX31	-0.64022	0.017724
3215	HOXB5	-0.7424	0.017841
8835	SOCS2	1.7413	0.017864
79763	ISOC2	-1.4597	0.017864
55049	C19orf60	-1.0341	0.017864
64856	VWA1	-1.4232	0.017971
56034	PDGFC	1.8221	0.017992
9654	TTLL4	-0.61749	0.018016
30814	PLA2G2E	-1.0907	0.018055
6007	RHD	-1.1159	0.018062
5297	PI4KA	1.0916	0.018071
4211	MEIS1	-0.9073	0.018091
11031	RAB31	1.3702	0.018106
1056	CEL	-0.6181	0.018106
51167	CYB5R4	2.0763	0.018159
3814	KISS1	-0.75174	0.018167
5293	PIK3CD	1.5607	0.018171
79740	ZBBX	-0.61434	0.018208
64284	RAB17	-0.6138	0.018208
1833	EPYC	-0.61345	0.018249
2304	FOXE1	-0.61679	0.018264
79627	OGFRL1	1.6981	0.018286
549	AUH	1.4857	0.018286
6095	RORA	1.6785	0.018286
10740	RFPL1-AS1	1.4315	0.018304
6237	RRAS	1.0973	0.018379
55144	LRRC8D	-0.91308	0.018397
3507	IGHM	-0.61292	0.018397
10363	HMG20A	1.0432	0.01843
4790	NFKB1	1.7918	0.01843
10020	GNE	1.7155	0.018431
10841	FTCD	-0.86211	0.018537
79625	NDNF	2.539	0.018537
27005	USP21	-0.77254	0.018537
8842	PROM1	-0.61102	0.018627
822	CAPG	-0.99879	0.018753
51079	NDUFA13	-0.98091	0.018753
2994	GYPB	-0.63051	0.018793
11309	SLCO2B1	-0.8604	0.018945
1557	CYP2C19	-1.0948	0.01903
6675	UAP1	1.7141	0.019037
56114	PCDHGA1	-0.91554	0.019129
5438	POLR2I	-1.3164	0.019144
54346	UNC93A	-0.62008	0.019144
3231	HOXD1	-0.6102	0.019171
23196	FAM120A	-0.70297	0.019178
1785	DNM2	-1.1365	0.019178
983	CDK1	-1.0336	0.019189
6629	SNRPB2	-0.79016	0.019189
5818	PVRL1	-0.61136	0.019207
23181	DIP2A	-0.77971	0.019236
29015	SLC43A3	-0.99431	0.019383
29915	HCFC2	2.743	0.01951
8999	CDKL2	1.3011	0.019816
3852	KRT5	-0.60679	0.019816
79960	PHF17	1.4242	0.01985
542767	C1QTNF9B-AS1	-0.6212	0.019993
63893	UBE2O	-1.2334	0.020007
9646	CTR9	1.3536	0.020013
9732	DOCK4	1.9224	0.020116
79982	DNAJB14	1.6707	0.020184
113146	AHNAK2	-0.60702	0.020184
54877	ZCCHC2	0.85092	0.020227
51372	CCDC72	-1.0898	0.020247
467	ATF3	-0.61345	0.0203
7385	UQCRC2	1.1851	0.020478
51186	WBP5	1.3701	0.020478
27032	ATP2C1	2.6639	0.020478
22873	DZIP1	1.1238	0.02064
3910	LAMA4	1.1775	0.020821
607	BCL9	-1.1803	0.020911
28962	OSTM1	2.1371	0.02096
7767	ZNF224	1.5478	0.021054
25790	CCDC19	-1.1109	0.021249
339524	LOC339524	1.597	0.021249
51138	COPS4	1.4539	0.021317
1102	RCBTB2	1.3165	0.02147
51019	CCDC53	1.9186	0.021569
6506	SLC1A2	-0.60569	0.021649
25906	C11orf51	-1.0491	0.02174
6414	SEPP1	1.2928	0.021759
57826	RAP2C	2.9047	0.021867
55922	NKRF	-0.91629	0.021867
342538	NACA2	-0.64814	0.021867
969	CD69	-0.60535	0.021867
64418	TMEM168	1.8331	0.021872
705	BYSL	-1.141	0.021899
375057	C1orf95	-0.60114	0.022027
50514	01-Dec	-0.60172	0.022028
794	CALB2	4.3525	0.022042
26234	FBXL5	1.5388	0.022121
5649	RELN	-0.9009	0.022137
3033	HADH	0.60232	0.022143
26873	OPLAH	-0.5994	0.022154
4919	ROR1	1.1107	0.022154
79412	KREMEN2	-0.91075	0.022266
55622	TTC27	1.0986	0.022266
5334	PLCL1	1.3606	0.02231
6518	SLC2A5	1.9981	0.022347
9595	CYTIP	1.1803	0.022347
80763	C12orf39	-0.59983	0.022347
353	APRT	-0.70508	0.022347
4613	MYCN	-0.60076	0.022347
64795	RMND5A	-0.80239	0.022467
57020	C16orf62	3.1184	0.022487
8611	PPAP2A	2.3521	0.022487
6768	ST14	-1.0407	0.022487
11049	NUS1P3	-0.65273	0.022487
830	CAPZA2	0.68941	0.022503
79733	E2F8	-1.1138	0.02253
100507436	MICA	1.958	0.022672
2986	GUCY2F	-0.71143	0.022726
51776	ZAK	0.60022	0.022733
6690	SPINK1	-0.61415	0.022798
10994	ILVBL	-0.74148	0.022798
5136	PDE1A	0.91691	0.022816
9833	MELK	-1.4514	0.022848
90	ACVR1	1.1003	0.022965
81552	VOPP1	-0.88171	0.022979
3459	IFNGR1	1.2599	0.023012
27178	IL37	-0.72575	0.023111
550	AUP1	-0.6576	0.023196
57728	WDR19	1.9535	0.023223
2125	EVPL	-0.9198	0.023223
1955	MEGF9	1.3372	0.023277
51669	TMEM66	1.8957	0.023277
29108	PYCARD	1.1594	0.023288
1996	ELAVL4	-0.61944	0.023383
387082	SUMO4	-0.91823	0.023443
7216	TRO	1.411	0.023479
51454	GULP1	0.74852	0.023494
56650	CLDND1	1.1762	0.023523
2263	FGFR2	-0.80363	0.023547
89944	GLB1L2	-1.1716	0.023579
405	ARNT	1.2665	0.02371
348	APOE	-0.88883	0.023759
1847	DUSP5	-0.79097	0.023766
11279	KLF8	1.1365	0.02378
5328	PLAU	-0.59256	0.02378
10630	PDPN	2.6841	0.023785
6206	RPS12	0.5914	0.023797
54344	DPM3	-0.80175	0.023978
219654	ZCCHC24	1.6282	0.023982
563	AZGP1	-0.59427	0.023984
80131	LRRC8E	-0.71098	0.023986
7112	TMPO	-0.62901	0.024197
30850	CDR2L	-0.88344	0.024269
366	AQP9	2.8543	0.024279
91316	GUSBP11	-0.9574	0.024309
55515	ASIC4	-0.59093	0.024309
5671	PSG3	-0.59489	0.024377
9817	KEAP1	-0.71694	0.024377
51024	FIS1	0.92697	0.02452
1464	CSPG4	-1.1279	0.024526
27012	KCNV1	-0.95279	0.024539
4585	MUC4	-0.59046	0.024539
8408	ULK1	-0.59023	0.024613
8718	TNFRSF25	-0.68338	0.024783
4908	NTF3	-0.58757	0.024869
8600	TNFSF11	-0.58815	0.024936
4160	MC4R	-0.59474	0.024936
100293516	ZNF587B	2.345	0.024969
9527	GOSR1	1.3928	0.024969
64174	DPEP2	0.94334	0.025044
8334	HIST1H2AC	-0.66443	0.02506
58478	ENOPH1	1.0658	0.025132
11342	RNF13	1.627	0.025132
3757	KCNH2	-1.6633	0.025132
55279	ZNF654	0.96898	0.025141
7288	TULP2	-0.7549	0.025149
6324	SCN1B	1.9308	0.025316
22986	SORCS3	-0.58774	0.025334
55604	LRRC16A	1.6995	0.02534
151011	SEPT10	1.5488	0.02534
117	ADCYAP1R1	-0.82922	0.025372
26658	OR7C2	-0.59091	0.025399
51281	ANKMY1	-0.91909	0.025402
8613	PPAP2B	-0.58776	0.025402
25806	VAX2	-1.0245	0.025408
2701	GJA4	-1.1145	0.025517
23417	MLYCD	1.5115	0.025527
5371	PML	-0.75129	0.025581
23627	PRND	-0.63129	0.025679
2520	GAST	-0.58682	0.02568
27115	PDE7B	0.90245	0.025703
164656	TMPRSS6	-0.91782	0.025723
285203	C3orf64	3.5425	0.025769
79048	SECISBP2	2.4698	0.025769
9798	IST1	0.93182	0.025775
1733	DIO1	-0.59004	0.025785
28951	TRIB2	-0.58526	0.025923
506	ATP5B	-0.85543	0.026014
10609	LEPREL4	-0.5873	0.026014
23376	UFL1	1.7473	0.026174
161291	TMEM30B	-0.91623	0.026226
3479	IGF1	-0.58753	0.026226
585	BBS4	2.2361	0.026305
1176	AP3S1	1.3639	0.026308
9892	SNAP91	0.6694	0.026391
634	CEACAM1	-0.585	0.026391
10641	NPRL2	-0.58439	0.02658
22934	RPIA	-1.1524	0.026586
10276	NET1	-0.6631	0.02663
29	ABR	1.5735	0.026874
3420	IDH3B	-0.58609	0.026874
3300	DNAJB2	-0.58523	0.026874
5125	PCSK5	1.8518	0.026908
10733	PLK4	-1.1875	0.026926
2947	GSTM3	2.7656	0.026933
5257	PHKB	2.5639	0.026987
8427	ZNF282	-0.87842	0.026987
54974	THG1L	1.1814	0.027006
11019	LIAS	1.6617	0.027107
3938	LCT	-0.68851	0.027107
9557	CHD1L	-0.58707	0.027186
7164	TPD52L1	1.3877	0.027233
9652	TTC37	1.8905	0.027301
5141	PDE4A	-0.5797	0.027301
3484	IGFBP1	1.015	0.02739
22888	UBOX5	-0.72548	0.027481
65986	ZBTB10	-0.58399	0.027572
54540	FAM193B	-1.1297	0.027573
25876	SPEF1	-0.5825	0.027642
5076	PAX2	-0.57852	0.027646
55763	EXOC1	1.1825	0.02782
51115	FAM82B	-0.62723	0.027923
27075	TSPAN13	1.7404	0.027962
51302	CYP39A1	3.0947	0.028031
51141	INSIG2	2.1363	0.028031
23052	ENDOD1	1.1584	0.028156
83452	RAB33B	1.0266	0.02822
114	ADCY8	-0.57676	0.028231
2805	GOT1	-1.0741	0.028371
23331	TTC28	1.7396	0.028379
8270	LAGE3	-1.034	0.028458
157869	C8orf84	2.9688	0.028522
2904	GRIN2B	-0.57818	0.028522
6590	SLPI	-0.57846	0.028522
1411	CRYBA1	-0.6412	0.028579
23493	HEY2	-1.2433	0.028761
26762	HAVCR1	-0.7492	0.028799
1459	CSNK2A2	1.9331	0.028803
64793	CEP85	-1.4203	0.028822
23002	DAAM1	1.3475	0.028823
1089	CEACAM4	-0.93552	0.028835
8443	GNPAT	0.76471	0.028882
23310	NCAPD3	-0.63712	0.028974
84162	KIAA1109	-0.57551	0.029034
26531	OR11A1	-0.57795	0.029102
953	ENTPD1	-1.0501	0.029112
201254	STRA13	-0.90574	0.029188
10982	MAPRE2	2.072	0.029266
[truncated: 317 more rows]
